# Supplementary material for: Prevalence, determinants and outcomes of traditional, complementary and alternative medicine use for hypertension among low-income households in Malaysia and the Philippines
Source: BMC Complement Med Ther. 2022 Sep 30;22:252. doi: 10.1186/s12906-022-03730-x (PMC9526286; doi:10.1186/s12906-022-03730-x)
Supplement: Supplementary file 1 — Additional file 1: Appendix 1. Variable definitions. Appendix 2. Derivation of sampling probability weights. Appendix 3. Characteristics of participants included and excluded from the RESPOND study TCAM analysis. Appendix 4. STROBE checklist of items that should be included in reports of cross-sectional studies and sample derivation flow diagram. Appendix 5. Full model results for association of TCAM use with hypertension management outcomes and wellbeing. [file 12906_2022_3730_MOESM1_ESM.zip]

Archive with 2 entries (2 files):
- Supplementary information - Appendices 1-4.docx
- Supplementary information - Appendix 5.xlsx
