# Supplementary material for: Prevalence, determinants and outcomes of traditional, complementary and alternative medicine use for hypertension among low-income households in Malaysia and the Philippines
Source: BMC Complement Med Ther. 2022 Sep 30;22:252. doi: 10.1186/s12906-022-03730-x (PMC9526286; doi:10.1186/s12906-022-03730-x)
Supplement: Supplementary file 1 — Additional file 1: Appendix 1. Variable definitions. Appendix 2. Derivation of sampling probability weights. Appendix 3. Characteristics of participants included and excluded from the RESPOND study TCAM analysis. Appendix 4. STROBE checklist of items that should be included in reports of cross-sectional studies and sample derivation flow diagram. Appendix 5. Full model results for association of TCAM use with hypertension management outcomes and wellbeing. [file 12906_2022_3730_MOESM1_ESM.zip › Supplementary information - Appendix 5.xlsx]

## Sheet: Sheet1
		Medication use (binary)							Medication adherence (binary)							Control (binary)							SBP (mmHg)							DBP (mmHg)							Wellbeing (1 - least satisfied, 10 - most satisfied)
		Philippines		Malaysia		Combined			Philippines		Malaysia		Combined			Philippines		Malaysia		Combined			Philippines		Malaysia		Combined			Philippines		Malaysia		Combined			Philippines		Malaysia		Combined
		Crude	Adjusted	Crude	Adjusted	Crude	p-value (effect modified by country)	Adjusted	Crude	Adjusted	Crude	Adjusted	Crude	p-value (effect modified by country)	Adjusted	Crude	Adjusted	Crude	Adjusted	Crude	p-value (effect modified by country)	Adjusted	Crude	Adjusted	Crude	Adjusted	Crude	p-value (effect modified by country)	Adjusted	Crude	Adjusted	Crude	Adjusted	Crude	p-value (effect modified by country)	Adjusted	Crude	Adjusted	Crude	Adjusted	Crude	p-value (effect modified by country)	Adjusted
TCAM use	No	1	1	1	1	1		1	1	1	1	1	1		1	1	1	1	1	1		1	0	0	0	0	0		0	0	0	0	0	0		0	0	0	0	0	0		0
	Yes	1.05	1.07	0.41*	1	0.79		0.98	0.75	0.67	0.28	0.3	0.73		0.65	0.68	0.75	0.55	0.69	0.65		0.69	1.97	0.19	8.97*	3.35	3.85		2.4	0.91	0.23	4.96	1.29	1.94		1.21	0.23	0.37	-0.05	-0.16	0.16		0.25
		[0.58,1.91]	[0.56,2.06]	[0.18,0.91]	[0.32,3.12]	[0.49,1.29]	0.065	[0.57,1.70]	[0.42,1.36]	[0.34,1.31]	[0.03,2.59]	[0.02,3.89]	[0.41,1.30]	0.305	[0.34,1.24]	[0.37,1.24]	[0.40,1.42]	[0.23,1.32]	[0.27,1.77]	[0.40,1.06]	0.716	[0.41,1.15]	[-3.80,7.74]	[-5.50,5.88]	[0.06,17.88]	[-5.40,12.09]	[-0.96,8.66]	0.211	[-2.44,7.23]	[-2.50,4.32]	[-3.07,3.52]	[-0.38,10.30]	[-3.61,6.18]	[-0.91,4.79]	0.232	[-1.57,3.98]	[-0.41,0.88]	[-0.28,1.03]	[-0.57,0.48]	[-0.69,0.37]	[-0.27,0.59]	0.683	[-0.19,0.68]
Antihypertensive medication use	No																1		1			1		0		0			0		0		0			0		0		0			0
	Yes																1.06		2.85*			1.58		-0.41		-13.14***			-5.36*		0.37		-6.69**			-2.48		0.17		0.70**			0.38
																	[0.58,1.94]		[1.12,7.24]			[0.97,2.56]		[-5.96,5.13]		[-20.94,-5.34]			[-9.85,-0.87]		[-2.84,3.58]		[-11.01,-2.38]			[-5.06,0.09]		[-0.47,0.80]		[0.23,1.18]			[-0.03,0.79]
Believes TCAM is effective	No		1		1			1		1		1			1		1		1			1		0		0			0		0		0			0		0		0			0
	Yes		0.79		0.17***			0.47***		1.4		1.31			1.44		0.88		0.98			0.94		1.36		0.45			1.02		2.07		0.32			1.56		-0.26		0.15			-0.06
			[0.47,1.33]		[0.08,0.37]			[0.31,0.73]		[0.81,2.41]		[0.08,22.81]			[0.86,2.42]		[0.55,1.42]		[0.56,1.70]			[0.66,1.33]		[-3.19,5.91]		[-5.51,6.40]			[-2.64,4.69]		[-0.56,4.71]		[-2.98,3.63]			[-0.53,3.66]		[-0.78,0.27]		[-0.19,0.50]			[-0.39,0.26]
Believes conventional medicine is effective	No		1		1			1		1		1			1		1		1			1		0		0			0		0		0			0		0		0			0
	Yes		1.99		4.18***			3.20***		0.54		2.71			0.73		1.96		1.65			1.73*		-8.57*		-2.13			-5.97*		-4.59*		-1.33			-3.35*		0.17		0.17			0.22
			[0.94,4.19]		[2.01,8.69]			[1.99,5.14]		[0.20,1.46]		[0.29,25.69]			[0.30,1.77]		[0.83,4.64]		[0.89,3.07]			[1.07,2.81]		[-15.71,-1.43]		[-8.23,3.97]			[-10.72,-1.23]		[-8.73,-0.45]		[-4.71,2.05]			[-6.06,-0.63]		[-0.66,0.99]		[-0.19,0.53]			[-0.18,0.63]
Good knowledge of hypertension	No		1		1			1		1		1			1		1		1			1		0		0			0		0		0			0		0		0			0
	Yes		2.42**		1.49			2.10***		2.29**		2.19			2.34**		1.43		0.82			1.02		-6.86**		-0.66			-3.62*		-2.55		-1.78			-1.95		0.21		-0.14			0.02
			[1.36,4.28]		[0.73,3.00]			[1.39,3.18]		[1.32,3.96]		[0.27,17.97]			[1.40,3.92]		[0.89,2.31]		[0.53,1.28]			[0.75,1.41]		[-11.50,-2.22]		[-5.47,4.14]			[-7.04,-0.19]		[-5.24,0.14]		[-4.44,0.88]			[-3.91,0.01]		[-0.32,0.74]		[-0.42,0.14]			[-0.27,0.32]
Diagnosed with hypertension for at least 5 years	No		1		1			1		1		1			1		1		1			1		0		0			0		0		0			0		0		0			0
	Yes		1.91*		1.79			1.67*		0.50*		0.83			0.55*		0.56*		1.48			0.96		9.22***		-5.04*			3.2		5.88***		-2.07			2.65**		-0.19		0.28			0.05
			[1.11,3.30]		[0.87,3.71]			[1.11,2.52]		[0.29,0.86]		[0.10,6.81]			[0.33,0.91]		[0.34,0.92]		[0.94,2.34]			[0.71,1.32]		[4.69,13.76]		[-9.98,-0.11]			[-0.21,6.60]		[3.25,8.51]		[-4.81,0.67]			[0.70,4.60]		[-0.71,0.33]		[-0.00,0.57]			[-0.25,0.34]
Self-reported history of NCD comorbidity	No		1		1			1		1		1			1		1		1			1		0		0			0		0		0			0		0		0			0
	Yes		0.87		1.12			1.2		1.57		1.36			1.58		1.05		1			1.1		-1.44		2.51			-0.67		-1.94		-2.23			-2.92**		-0.24		-0.40**			-0.29
			[0.48,1.61]		[0.54,2.33]			[0.77,1.87]		[0.84,2.93]		[0.16,11.73]			[0.88,2.83]		[0.61,1.82]		[0.64,1.56]			[0.79,1.53]		[-6.66,3.79]		[-2.43,7.46]			[-4.34,3.00]		[-4.97,1.09]		[-4.98,0.52]			[-5.02,-0.81]		[-0.84,0.36]		[-0.69,-0.12]			[-0.60,0.03]
Visits health provider at least 2 times per year for any reason	No		1		1			1		1		1			1		1		1			1		0		0			0		0		0			0		0		0			0
	Yes		1.57		14.95***			3.24***		0.66		8.16			0.78		0.76		1.42			0.91		2.57		-6.22			0.25		1.66		-4.78*			-0.17		-0.23		0.13			-0.06
			[0.95,2.61]		[6.32,35.32]			[2.15,4.90]		[0.39,1.13]		[0.82,81.10]			[0.47,1.30]		[0.48,1.22]		[0.68,2.97]			[0.63,1.32]		[-1.91,7.05]		[-13.70,1.26]			[-3.57,4.06]		[-0.93,4.26]		[-8.92,-0.64]			[-2.35,2.02]		[-0.74,0.29]		[-0.31,0.56]			[-0.40,0.28]
Female	No		1		1			1		1		1			1		1		1			1		0		0			0		0		0			0		0		0			0
	Yes		1.67		0.62			1.2		0.86		0.55			0.84		1.57		0.76			1.12		-2.89		2.74			-1.28		-3.01*		0.78			-1.68		0.2		0.08			0.15
			[0.99,2.82]		[0.26,1.51]			[0.78,1.85]		[0.46,1.62]		[0.03,9.36]			[0.47,1.51]		[0.91,2.72]		[0.44,1.31]			[0.77,1.61]		[-7.83,2.05]		[-3.33,8.81]			[-5.16,2.60]		[-5.87,-0.14]		[-2.58,4.15]			[-3.90,0.54]		[-0.36,0.77]		[-0.26,0.43]			[-0.19,0.49]
Age 50+ years	No		1		1			1		1		1			1		1		1			1		0		0			0		0		0			0		0		0			0
	Yes		1.84*		2.83			1.97**		1.61		2.43			1.57		2.02*		2.33			1.88*		-1.45		-9.28*			-3.21		-6.82***		-12.43***			-8.05***		0.16		-0.19			0.05
			[1.05,3.25]		[0.96,8.32]			[1.22,3.20]		[0.84,3.09]		[0.14,42.00]			[0.85,2.91]		[1.10,3.68]		[0.90,6.04]			[1.15,3.05]		[-6.83,3.94]		[-17.29,-1.26]			[-7.71,1.30]		[-9.94,-3.70]		[-16.88,-7.98]			[-10.63,-5.46]		[-0.45,0.78]		[-0.67,0.30]			[-0.36,0.45]
Any post-secondary education	No		1		1			1		1		1			1		1		1			1		0		0			0		0		0			0		0		0			0
	Yes		1.02		1.03			1.01		0.83		0.25			0.8		1.07		0.94			1.02		0.95		-0.55			1.02		2.11		1.26			1.9		-0.26		0.32*			0.1
			[0.59,1.75]		[0.48,2.22]			[0.66,1.52]		[0.47,1.46]		[0.02,3.20]			[0.47,1.36]		[0.65,1.76]		[0.60,1.48]			[0.74,1.41]		[-3.80,5.69]		[-5.49,4.38]			[-2.45,4.50]		[-0.64,4.85]		[-1.47,3.99]			[-0.09,3.89]		[-0.80,0.29]		[0.03,0.61]			[-0.20,0.41]
Married/co-habitating	No		1		1			1		1		1			1		1		1			1		0		0			0		0		0			0		0		0			0
	Yes		0.54*		0.86			0.72		0.42**		0.9			0.45**		1.11		1.49			1.29		-2		-3.16			-3.04		0.83		-1.12			-0.38		-0.33		0.1			-0.1
			[0.29,1.00]		[0.37,2.00]			[0.45,1.15]		[0.23,0.78]		[0.06,14.53]			[0.25,0.79]		[0.65,1.87]		[0.88,2.53]			[0.90,1.85]		[-6.97,2.96]		[-8.72,2.40]			[-6.78,0.71]		[-2.04,3.71]		[-4.20,1.96]			[-2.53,1.76]		[-0.90,0.24]		[-0.22,0.43]			[-0.43,0.23]
Currently employed	No		1		1			1		1		1			1		1		1			1		0		0			0		0		0			0		0		0			0
	Yes		0.85		0.56			0.75		0.99		1.02			1		1.05		0.81			0.91		-1.64		4.59			1.16		0.67		2.3			1.75		0.04		0.07			0.06
			[0.50,1.45]		[0.23,1.34]			[0.48,1.15]		[0.58,1.68]		[0.07,14.81]			[0.61,1.66]		[0.65,1.69]		[0.43,1.53]			[0.63,1.32]		[-6.22,2.93]		[-2.07,11.24]			[-2.63,4.94]		[-1.99,3.32]		[-1.39,5.99]			[-0.42,3.92]		[-0.48,0.57]		[-0.31,0.45]			[-0.28,0.39]
Has confidence in health system	No		1		1			1		1		1			1		1		1			1		0		0			0		0		0			0		0		0			0
	Yes		0.87		1			0.84		0.66		1.95			0.74		0.42*		0.96			0.62		4.9		-7.37			1.14		5.30**		-4.04			2.07		0.67		0.72**			0.66**
			[0.41,1.82]		[0.25,3.96]			[0.44,1.58]		[0.27,1.64]		[0.09,42.14]			[0.32,1.68]		[0.22,0.84]		[0.43,2.14]			[0.38,1.02]		[-1.95,11.75]		[-16.47,1.74]			[-4.38,6.65]		[1.33,9.27]		[-9.07,1.00]			[-1.09,5.22]		[-0.12,1.45]		[0.20,1.24]			[0.18,1.15]
Believes one can do something to maintain health	No		1		1			1									1		1			1		0		0			0		0		0			0		0		0			0
	Yes		0.99		1.72			1.41									1.32		0.6			0.71		-5.51		-1.73			-2.35		-2.68		-0.36			-1.3		0.27		0.79***			0.72**
			[0.27,3.58]		[0.68,4.34]			[0.72,2.74]									[0.41,4.23]		[0.34,1.06]			[0.44,1.14]		[-15.70,4.68]		[-7.75,4.30]			[-7.70,2.99]		[-8.58,3.23]		[-3.68,2.95]			[-4.36,1.76]		[-0.90,1.44]		[0.41,1.17]			[0.24,1.19]
Location	Urban		1		1			1		1		1			1		1		1			1		0		0			0		0		0			0		0		0			0
	Rural		1.76		1.32			1.37		0.2		0.72			0.26		1.29		1.48			1.52*		-1.17		-0.53			-0.54		-1.79		1.99			-0.12		-0.84**		0.19			-0.09
			[0.98,3.18]		[0.60,2.88]			[0.92,2.05]		[0.00,13.02]		[0.08,6.68]			[0.04,1.56]		[0.75,2.22]		[0.76,2.86]			[1.04,2.20]		[-6.32,3.97]		[-6.10,5.05]			[-3.97,2.89]		[-4.77,1.19]		[-0.69,4.67]			[-2.09,1.84]		[-1.43,-0.25]		[-0.23,0.61]			[-0.44,0.26]
Wealth score			1.04		1.17			1.12		1.31**		0.82			1.24*		1.17*		0.89			1.01		-2.16**		-1.41			-1.86***		-0.95*		0.2			-0.64*		0.32***		-0.03			0.11*
			[0.88,1.22]		[0.91,1.50]			[0.99,1.27]		[1.10,1.57]		[0.40,1.69]			[1.05,1.46]		[1.01,1.36]		[0.76,1.03]			[0.91,1.11]		[-3.58,-0.74]		[-3.06,0.24]			[-2.89,-0.83]		[-1.77,-0.12]		[-0.71,1.11]			[-1.23,-0.05]		[0.15,0.48]		[-0.13,0.06]			[0.02,0.20]
Country	Philippines							1							1							1							0							0							0
	Malaysia							0.81							52.13***							1.08							-7.70***							-3.69**							1.77***
								[0.50,1.32]							[12.39,219.45]							[0.70,1.67]							[-11.78,-3.63]							[-6.03,-1.35]							[1.38,2.16]
Contstant		3.19***	0.75	7.37***	0.15	3.48***		0.44	5.35*	31.71**	93.00***	8.18	3.97**		13.83**	0.30***	0.11*	0.43***	0.04***	0.33***		0.13***	152.12***	164.28***	143.76***	180.13***	152.35***		167.28***	94.25***	98.93***	87.37***	114.87***	94.06***		103.52***	6.25***	5.83***	7.89***	5.59***	6.16***		4.43***
		[2.17,4.71]	[0.11,4.93]	[5.50,9.88]	[0.01,1.65]	[2.48,4.87]		[0.12,1.57]	[1.04,27.57]	[2.35,427.78]	[34.72,249.10]	[0.01,5115.38]	[1.61,9.82]		[2.02,94.85]	[0.19,0.47]	[0.02,0.69]	[0.30,0.61]	[0.01,0.26]	[0.23,0.47]		[0.04,0.39]	[149.62,154.62]	[147.81,180.74]	[140.82,146.70]	[162.83,197.43]	[149.39,155.31]		[155.79,178.77]	[92.46,96.04]	[89.39,108.48]	[85.85,88.89]	[105.38,124.36]	[92.33,95.78]		[96.95,110.10]	[5.84,6.66]	[3.94,7.72]	[7.64,8.14]	[4.56,6.62]	[5.94,6.38]		[3.42,5.45]
N		444	444	463	463	907		907	349	349	403	403	752		752	444	444	463	463	907		907	442	442	334	334	776		776	442	442	333	333	775		775	444	444	463	463	907		907
p-value for municipality-level		0.04	1	1	0.41	0.06		1	0	0	1	0.42	0		0	0.06	1	0.01	0.04	0.01		0.24	1	1	0.26	0.23	0.24		1	0.3	1	1	1	0.22		1	0.23	1	0	1	1		0.26
* p<0.05, ** p<0.01, *** p<0.001
